# Supplementary material for: Metabolic and Target-Site Mechanisms Combine to Confer Strong DDT Resistance in Anopheles gambiae
Source: PLoS One. 2014 Mar 27;9(3):e92662. doi: 10.1371/journal.pone.0092662 (PMC3968025; doi:10.1371/journal.pone.0092662)
Supplement: Dataset S1 — (CSV) [file pone.0092662.s002.csv]

Specimen_ID	Collection_Site	Form	Gste2	Phenotype	kdr	Activ
7D_1	Malanville	M	0	0	1	0
7D_2	Malanville	AR	0	0	1	0
7D_3	Malanville	M	0	0	0	0
7D_4	Malanville	M	2	0	0	0
7D_5	Malanville	M	2	0	2	1
7D_6	Malanville	M	1	0	0	0
7D_7	Malanville	M	2	0	1	1
7D_8	Malanville	AR	0	0	0	0
7D_9	Malanville	S	0	0	2	1
7D_10	Malanville	M	1	0	1	0
7D_11	Malanville	AR	0	0	0	0
7D_12	Malanville	M	1	0	1	0
7D_13	Malanville	M	0	0	2	1
7D_14	Malanville	M	1	0	2	1
7D_15	Malanville	M	1	0	0	0
7D_16	Malanville	M	1	0	0	0
7D_17	Malanville	AR	0	0	0	0
7D_18	Malanville	M	0	0	0	0
7D_19	Malanville	AR	0	0	1	0
7D_20	Malanville	AR	0	0	0	0
7D_21	Malanville	AR	0	0	0	0
7D_22	Malanville	M	1	0	1	0
7D_23	Malanville	M	0	0	1	1
7A_1	Malanville	M	2	1	1	0
7A_2	Malanville	M	0	1	1	0
7A_3	Malanville	M	1	1	0	0
7A_4	Malanville	M	1	1	2	0
7A_5	Malanville	M	2	1	2	1
7A_6	Malanville	M	1	1	0	0
7A_7	Malanville	M	1	1	2	0
7A_8	Malanville	AR	0	1	0	0
7A_9	Malanville	M	0	1	2	0
7A_10	Malanville	M	2	1	2	0
7A_11	Malanville	M	2	1	2	0
7A_12	Malanville	S	0	1	2	1
7A_13	Malanville	M	1	1	1	0
7A_14	Malanville	M	2	1	0	0
7A_15	Malanville	M	1	1	0	0
7A_16	Malanville	S	0	1	2	1
7A_17	Malanville	M	1	1	0	0
7A_18	Malanville	M	1	1	0	0
7A_19	Malanville	M	2	1	1	0
7A_20	Malanville	M	2	1	2	0
7A_21	Malanville	M	1	1	2	0
7A_22	Malanville	M	0	1	2	0
7A_23	Malanville	M	1	1	2	0
7A_24	Malanville	M	2	1	1	0
7A_25	Malanville	M	1	1	1	1
6D_1	Bohicon	AR	0	0	0	0
6D_2	Bohicon	S	0	0	2	0
6D_3	Bohicon	M	1	0	2	0
6D_4	Bohicon	S	0	0	2	0
6D_5	Bohicon	M	0	0	2	0
6D_6	Bohicon	S	0	0	2	0
6D_7	Bohicon	S	1	0	2	1
6D_8	Bohicon	S	0	0	2	2
6D_9	Bohicon	S	0	0	2	2
6D_10	Bohicon	S	0	0	2	2
6D_11	Bohicon	S	0	0	2	0
6D_12	Bohicon	AR	0	0	0	0
6D_13	Bohicon	M	0	0	2	0
6D_14	Bohicon	S	0	0	2	0
6D_15	Bohicon	S	0	0	2	1
6D_16	Bohicon	AR	0	0	2	0
6D_17	Bohicon	S	0	0	2	0
6D_18	Bohicon	AR	0	0	NA	0
6D_19	Bohicon	S	0	0	2	0
6D_20	Bohicon	S	0	0	2	0
6D_21	Bohicon	M	0	0	2	0
6D_22	Bohicon	M	1	0	1	0
6D_23	Bohicon	S	0	0	2	1
6D_24	Bohicon	S	1	0	2	1
6D_25	Bohicon	S	0	0	2	0
6D_26	Bohicon	S	0	0	2	1
6A_1	Bohicon	S	0	1	2	1
6A_2	Bohicon	S	0	1	2	0
6A_3	Bohicon	M	1	1	2	1
6A_4	Bohicon	S	0	1	2	0
6A_5	Bohicon	M	0	1	2	1
6A_6	Bohicon	S	0	1	2	0
6A_7	Bohicon	S	0	1	2	1
6A_8	Bohicon	S	0	1	2	1
6A_9	Bohicon	S	0	1	2	0
6A_10	Bohicon	S	0	1	2	0
6A_11	Bohicon	M	0	1	2	1
6A_12	Bohicon	S	0	1	2	0
6A_13	Bohicon	S	0	1	2	0
6A_14	Bohicon	S	0	1	2	0
6A_15	Bohicon	S	0	1	2	0
6A_16	Bohicon	S	0	1	2	0
6A_17	Bohicon	S	0	1	2	0
6A_18	Bohicon	S	0	1	2	0
6A_19	Bohicon	S	0	1	2	0
6A_20	Bohicon	S	0	1	2	1
6A_21	Bohicon	S	0	1	2	1
6A_22	Bohicon	S	0	1	2	1
6A_23	Bohicon	S	0	1	2	0
6A_24	Bohicon	M	1	1	2	0
6A_25	Bohicon	S	0	1	2	0
6A_26	Bohicon	S	0	1	2	2
6A_27	Bohicon	M	2	1	1	0
6A_28	Bohicon	S	0	1	2	0
6A_29	Bohicon	S	1	1	2	0
6A_30	Bohicon	S	0	1	2	1
3D_1	Sekou	S	0	0	1	1
3D_2	Sekou	S	0	0	2	1
3D_3	Sekou	S	0	0	1	0
3D_4	Sekou	S	0	0	2	1
3D_5	Sekou	S	0	0	2	0
3D_6	Sekou	S	0	0	2	0
3D_7	Sekou	S	0	0	2	0
3D_8	Sekou	S	0	0	2	0
3D_9	Sekou	S	0	0	2	1
3D_10	Sekou	S	0	0	2	0
3D_11	Sekou	S	0	0	2	1
3D_12	Sekou	S	1	0	2	1
3D_13	Sekou	S	0	0	1	0
3D_14	Sekou	S	0	0	2	0
3D_15	Sekou	S	0	0	2	0
3D_16	Sekou	S	0	0	1	0
3D_17	Sekou	S	0	0	1	0
3D_18	Sekou	S	0	0	2	0
3D_19	Sekou	S	0	0	1	0
3D_20	Sekou	S	0	0	1	0
3D_21	Sekou	S	0	0	2	1
3D_22	Sekou	S	0	0	2	0
3A_1	Sekou	S	0	1	2	1
3A_2	Sekou	S	0	1	2	1
3A_3	Sekou	S	1	1	2	1
3A_4	Sekou	S	0	1	2	0
3A_5	Sekou	S	0	1	2	1
3A_6	Sekou	S	1	1	2	1
3A_7	Sekou	S	0	1	2	0
3A_8	Sekou	S	0	1	2	2
3A_9	Sekou	S	0	1	2	0
3A_10	Sekou	S	0	1	2	0
3A_11	Sekou	S	0	1	2	1
3A_12	Sekou	S	0	1	2	0
3A_13	Sekou	S	1	1	2	1
3A_14	Sekou	S	0	1	2	1
3A_15	Sekou	S	1	1	2	0
4D_1	Glazoue	S	0	0	2	0
4D_2	Glazoue	M	1	0	1	0
4D_3	Glazoue	S	0	0	1	0
4D_4	Glazoue	S	0	0	2	0
4D_5	Glazoue	M	1	0	1	0
4D_6	Glazoue	M	2	0	1	0
4D_7	Glazoue	M	2	0	1	0
4D_8	Glazoue	S	0	0	1	0
4D_9	Glazoue	M	0	0	1	0
4D_10	Glazoue	M	1	0	1	0
4D_11	Glazoue	M	1	0	0	0
4D_12	Glazoue	AR	0	0	0	0
4D_13	Glazoue	S	0	0	2	0
4D_14	Glazoue	S	0	0	2	0
4D_15	Glazoue	M	NA	0	1	0
4D_16	Glazoue	M	2	0	1	0
4D_17	Glazoue	M	2	0	0	0
4D_18	Glazoue	M	2	0	1	1
4D_19	Glazoue	AR	0	0	0	0
4D_20	Glazoue	M	0	0	1	0
4D_21	Glazoue	M	1	0	1	0
4D_22	Glazoue	S	1	0	2	1
4D_23	Glazoue	M	0	0	0	0
4D_24	Glazoue	S	0	0	2	0
4D_25	Glazoue	M	2	0	2	0
4D_26	Glazoue	M	2	0	0	0
4D_27	Glazoue	M	1	0	1	0
4D_28	Glazoue	S	0	0	2	0
4D_29	Glazoue	M	1	0	0	0
4D_30	Glazoue	S	1	0	2	0
4D_31	Glazoue	S	0	0	2	1
4D_32	Glazoue	M	2	0	1	0
4D_33	Glazoue	S	0	0	2	0
4D_34	Glazoue	S	0	0	1	0
4D_35	Glazoue	S	0	0	2	0
4D_36	Glazoue	M	2	0	2	1
4A_1	Glazoue	S	0	1	2	1
4A_2	Glazoue	Hybrid	0	1	2	0
4A_3	Glazoue	M	1	1	2	1
4A_4	Glazoue	S	0	1	2	0
4A_5	Glazoue	M	1	1	1	0
4A_6	Glazoue	S	0	1	2	1
4A_7	Glazoue	M	1	1	1	0
4A_8	Glazoue	S	0	1	2	1
4A_9	Glazoue	M	2	1	1	0
4A_10	Glazoue	M	2	1	2	1
4A_11	Glazoue	M	1	1	2	0
4A_12	Glazoue	M	1	1	1	0
4A_13	Glazoue	M	2	1	1	0
4A_14	Glazoue	M	2	1	1	0
4A_15	Glazoue	M	NA	1	2	0
4A_16	Glazoue	M	1	1	2	0
4A_17	Glazoue	M	1	1	1	0
4A_18	Glazoue	M	NA	1	2	0
4A_19	Glazoue	M	1	1	2	0
4A_20	Glazoue	M	NA	1	1	0
4A_21	Glazoue	M	2	1	1	0
4A_22	Glazoue	M	1	1	1	1
8D_1	Pahou	M	NA	0	2	0
8D_2	Pahou	M	2	0	1	0
8D_3	Pahou	M	2	0	0	0
8D_4	Pahou	M	NA	0	1	0
8D_5	Pahou	M	NA	0	2	0
8A_1	Pahou	M	NA	1	2	0
8A_2	Pahou	M	2	1	2	0
8A_3	Pahou	M	NA	1	1	0
8A_4	Pahou	M	NA	1	2	0
8A_5	Pahou	M	1	1	2	0
8A_6	Pahou	M	NA	1	2	0
8A_7	Pahou	M	NA	1	1	0
8A_8	Pahou	M	NA	1	1	0
8A_9	Pahou	M	NA	1	2	0
8A_10	Pahou	M	1	1	1	0
8A_11	Pahou	M	2	1	1	0
8A_12	Pahou	M	2	1	2	0
8A_13	Pahou	M	NA	1	2	0
8A_14	Pahou	M	NA	1	2	0
8A_15	Pahou	M	NA	1	2	0
8A_16	Pahou	M	NA	1	2	0
8A_17	Pahou	M	NA	1	2	0
8A_18	Pahou	M	2	1	2	0
8A_19	Pahou	M	NA	1	1	0
8A_20	Pahou	M	2	1	2	0
5D_1	Kandi	Ar	0	0	0	0
5D_2	Kandi	Ar	0	0	0	0
5D_3	Kandi	Ar	0	0	0	0
5D_4	Kandi	Ar	0	0	0	0
5D_5	Kandi	Ar	0	0	0	0
5D_6	Kandi	Ar	0	0	0	0
5D_7	Kandi	Ar	0	0	0	0
5D_8	Kandi	Ar	0	0	0	0
5D_9	Kandi	Ar	0	0	0	0
5D_10	Kandi	Ar	0	0	0	0
5D_11	Kandi	Ar	0	0	0	0
5D_12	Kandi	Ar	0	0	0	0
5D_13	Kandi	Ar	0	0	0	0
5D_14	Kandi	Ar	0	0	0	0
5D_15	Kandi	Ar	0	0	0	0
5D_16	Kandi	Ar	0	0	0	0
5D_17	Kandi	Ar	0	0	0	0
5D_18	Kandi	Ar	0	0	0	0
5D_19	Kandi	Ar	0	0	0	0
5D_20	Kandi	Ar	0	0	0	0
5D_21	Kandi	Ar	0	0	0	0
5A_1	Kandi	Ar	0	1	0	0
5A_2	Kandi	Ar	0	1	0	0
5A_3	Kandi	Ar	0	1	0	0
5A_4	Kandi	Ar	0	1	0	0
5A_5	Kandi	Ar	0	1	0	0
5A_6	Kandi	Ar	0	1	0	0
5A_7	Kandi	Ar	0	1	0	0
5A_8	Kandi	Ar	0	1	0	0
5A_9	Kandi	Ar	0	1	0	0
5A_10	Kandi	Ar	0	1	0	0
5A_11	Kandi	Ar	0	1	0	0
5A_12	Kandi	Ar	0	1	0	0
5A_13	Kandi	Ar	0	1	0	0
5A_14	Kandi	Ar	0	1	0	0
2D_1	Tori-Bossito	M	1	0	2	1
2D_2	Tori-Bossito	M	1	0	2	0
2D_3	Tori-Bossito	M	NA	0	2	0
2D_4	Tori-Bossito	M	NA	0	2	0
2D_5	Tori-Bossito	M	NA	0	2	0
2D_6	Tori-Bossito	M	NA	0	2	0
2D_7	Tori-Bossito	M	2	0	2	0
2D_8	Tori-Bossito	M	2	0	2	0
2D_9	Tori-Bossito	M	NA	0	2	0
2D_10	Tori-Bossito	M	NA	0	2	0
2D_11	Tori-Bossito	S	1	0	2	1
2D_12	Tori-Bossito	M	2	0	2	0
2D_13	Tori-Bossito	M	2	0	2	0
2D_14	Tori-Bossito	S	0	0	2	0
2D_15	Tori-Bossito	M	NA	0	2	0
2D_16	Tori-Bossito	M	1	0	2	0
2D_17	Tori-Bossito	S	0	0	1	0
2D_18	Tori-Bossito	M	NA	0	1	0
2D_19	Tori-Bossito	S	0	0	2	1
2D_20	Tori-Bossito	S	0	0	2	0
2D_21	Tori-Bossito	M	1	0	2	0
2D_22	Tori-Bossito	M	1	0	2	0
2D_23	Tori-Bossito	M	2	0	2	0
2D_24	Tori-Bossito	M	2	0	2	0
2D_25	Tori-Bossito	M	NA	0	2	0
2D_26	Tori-Bossito	M	NA	0	0	0
2D_27	Tori-Bossito	M	2	0	2	0
2D_28	Tori-Bossito	S	0	0	2	0
2D_29	Tori-Bossito	M	2	0	2	0
2D_30	Tori-Bossito	M	2	0	2	0
2D_31	Tori-Bossito	S	0	0	2	1
2A_1	Tori-Bossito	M	2	1	2	0
2A_2	Tori-Bossito	M	2	1	2	0
2A_3	Tori-Bossito	M	2	1	2	0
2A_4	Tori-Bossito	M	2	1	1	0
2A_5	Tori-Bossito	M	2	1	2	0
2A_6	Tori-Bossito	M	2	1	2	0
2A_7	Tori-Bossito	M	2	1	2	0
2A_8	Tori-Bossito	M	2	1	2	0
2A_9	Tori-Bossito	M	2	1	2	0
2A_10	Tori-Bossito	M	2	1	2	0
2A_11	Tori-Bossito	M	2	1	2	0
2A_12	Tori-Bossito	M	2	1	2	0
2A_13	Tori-Bossito	M	2	1	2	0
2A_14	Tori-Bossito	M	2	1	2	0
2A_15	Tori-Bossito	M	2	1	2	0
2A_16	Tori-Bossito	M	2	1	2	0
2A_17	Tori-Bossito	M	2	1	2	0
2A_18	Tori-Bossito	M	1	1	2	0
2A_19	Tori-Bossito	M	2	1	2	0
2A_20	Tori-Bossito	M	2	1	1	0
2A_21	Tori-Bossito	S	0	1	1	1
2A_22	Tori-Bossito	M	2	1	1	0
2A_23	Tori-Bossito	M	2	1	2	0
2A_24	Tori-Bossito	M	2	1	2	0
2A_25	Tori-Bossito	M	2	1	2	0
2A_26	Tori-Bossito	M	2	1	2	0
2A_27	Tori-Bossito	M	2	1	2	0
2A_28	Tori-Bossito	M	2	1	2	0
2A_29	Tori-Bossito	M	2	1	2	0
2A_30	Tori-Bossito	M	2	1	2	0
2A_31	Tori-Bossito	M	2	1	2	0
2A_32	Tori-Bossito	S	0	1	2	1
2A_33	Tori-Bossito	M	2	1	2	0
2A_34	Tori-Bossito	M	2	1	2	0
2D_32	Tori-Bossito	M	2	0	2	0
2A_35	Tori-Bossito	M	1	1	1	0
2A_36	Tori-Bossito	M	2	1	2	0
2A_37	Tori-Bossito	S	0	1	2	1
2A_38	Tori-Bossito	M	2	1	2	0
2A_39	Tori-Bossito	M	2	1	2	0
2A_40	Tori-Bossito	M	2	1	2	0
2A_41	Tori-Bossito	M	2	1	2	0
2A_42	Tori-Bossito	S	NA	1	2	0
2A_43	Tori-Bossito	M	2	1	1	0
2A_44	Tori-Bossito	M	2	1	2	0
2A_45	Tori-Bossito	M	2	1	2	0
1D_1	Cotonou	M	2	0	2	0
1D_2	Cotonou	M	2	0	2	0
1D_3	Cotonou	M	1	0	2	0
1D_4	Cotonou	M	2	0	2	0
1D_5	Cotonou	M	2	0	1	NA
1D_6	Cotonou	M	2	0	2	0
1D_7	Cotonou	M	2	0	2	0
1D_8	Cotonou	M	2	0	1	0
1D_9	Cotonou	M	2	0	2	0
1D_10	Cotonou	M	2	0	1	0
1D_11	Cotonou	M	2	0	2	0
1D_12	Cotonou	M	2	0	2	0
1D_13	Cotonou	M	2	0	2	0
1D_14	Cotonou	M	2	0	2	0
1A_1	Cotonou	M	2	1	2	0
1A_2	Cotonou	M	2	1	2	0
1D_15	Cotonou	M	2	0	2	0
1D_16	Cotonou	M	2	0	2	0
1D_17	Cotonou	M	2	0	2	0
1D_18	Cotonou	M	2	0	2	0
1A_3	Cotonou	M	2	1	2	0
1A_4	Cotonou	M	2	1	2	0
1A_5	Cotonou	M	2	1	2	0
1A_6	Cotonou	M	2	1	2	0
1A_7	Cotonou	M	2	1	2	0
1A_8	Cotonou	M	2	1	2	0
1A_9	Cotonou	M	2	1	2	0
1A_10	Cotonou	M	2	1	2	0
1A_11	Cotonou	M	2	1	2	0
1A_12	Cotonou	M	2	1	2	0
1A_13	Cotonou	M	2	1	2	0
1A_14	Cotonou	M	2	1	2	0
1A_15	Cotonou	M	2	1	2	0
1A_16	Cotonou	M	2	1	2	0
1A_17	Cotonou	M	2	1	2	0
1A_18	Cotonou	M	2	1	2	0
1A_19	Cotonou	M	2	1	2	0
1A_20	Cotonou	M	2	1	1	0
1A_21	Cotonou	M	2	1	1	0
1A_22	Cotonou	M	2	1	2	0
1A_23	Cotonou	M	2	1	2	0
1A_24	Cotonou	M	2	1	2	0
1A_25	Cotonou	M	2	1	2	0
1A_26	Cotonou	M	2	1	2	0
1A_27	Cotonou	M	2	1	2	0
1A_28	Cotonou	M	NA	1	1	0
1A_29	Cotonou	M	2	1	2	0
1A_30	Cotonou	M	2	1	2	NA
