# Supplementary material for: Metabolic and Target-Site Mechanisms Combine to Confer Strong DDT Resistance in Anopheles gambiae
Source: PLoS One. 2014 Mar 27;9(3):e92662. doi: 10.1371/journal.pone.0092662 (PMC3968025; doi:10.1371/journal.pone.0092662)
Supplement: Dataset S2 — (CSV) [file pone.0092662.s003.csv]

Specimen_ID	Collection_Site	Molecular_Form	kdr	Gste2	Activ	Phenotype
144	Goundry	M	2	0	1	1
150	Goundry	M	0	NA	0	0
153	Goundry	M	0	1	0	0
243	Kuinima	M	1	1	0	1
249	Kuinima	M	1	NA	0	1
250	Kuinima	M	0	1	0	0
363	Koupela	M	0	1	0	0
368	Koupela	M	1	0	0	0
402	Koupela	M	0	1	0	1
407	Koupela	M	2	1	0	1
409	Koupela	M	1	2	0	0
464	Soumousso	M	1	2	0	1
475	Soumousso	M	0	2	0	0
490	Soumousso	M	2	0	0	1
495	Soumousso	M	0	1	0	1
502	Soumousso	M	0	1	0	0
555	Kuinima	M	1	1	0	1
571	Kuinima	M	1	0	0	0
573	Kuinima	M	2	2	0	0
735	Soumousso	M	0	1	0	0
870	Goundry	M	1	1	0	1
1160	Goundry	M	0	NA	0	1
1167	Goundry	M	2	1	0	0
1221	Koupela	M	2	1	2	1
151	Goundry	M	NA	NA	NA	0
349	Koupela	S	2	1	0	1
350	Koupela	M	1	2	0	1
355	Koupela	M	2	0	1	1
358	Koupela	M	1	2	1	1
360	Koupela	M	1	1	1	1
364	Koupela	S	1	2	0	0
410	Koupela	M	1	0	0	0
420	Koupela	M	0	2	0	0
422	Koupela	S	1	2	1	0
562	Kuinima	M	2	NA	1	1
566	Kuinima	M	1	2	0	1
567	Kuinima	M	1	2	1	1
568	Kuinima	M	1	1	0	1
578	Kuinima	M	1	2	0	0
732	Soumousso	M	1	1	0	1
823	Soumousso	M	2	2	0	1
829	Soumousso	M	2	1	1	1
875	Goundry	M	1	2	0	1
880	Goundry	M	1	2	1	1
883	Goundry	M	2	1	0	1
884	Goundry	M	1	2	0	1
887	Goundry	M	2	0	0	0
924	Koupela	S	2	0	0	1
1001	Kuinima	M	2	1	2	1
1002	Kuinima	M	2	0	1	1
1004	Kuinima	M	0	1	0	1
1005	Kuinima	M	2	0	1	1
1018	Kuinima	M	2	2	1	0
1020	Kuinima	M	1	0	1	0
1164	Goundry	M	2	2	1	1
1212	Koupela	S	2	0	1	1
1220	Koupela	M	1	1	0	1
1231	Koupela	M	1	1	0	0
1234	Koupela	M	2	0	1	0
1237	Koupela	M	2	0	0	0
28	Goundry	M	2	1	1	1
32	Goundry	M	1	2	1	1
35	Goundry	M	2	1	0	1
240	Kuinima	M	2	0	1	1
346	Koupela	M	1	1	0	1
347	Koupela	M	1	0	1	1
348	Koupela	M	1	2	0	1
354	Koupela	M	1	1	0	1
357	Koupela	M	2	0	0	1
359	Koupela	M	0	1	0	1
398	Koupela	M	1	2	0	1
400	Koupela	M	1	2	0	1
403	Koupela	M	1	1	0	1
449	Soumousso	M	2	1	0	1
452	Soumousso	M	1	0	0	1
462	Soumousso	M	2	1	1	1
465	Soumousso	M	0	2	0	1
483	Soumousso	M	2	2	0	1
493	Soumousso	M	2	1	1	1
494	Soumousso	M	2	2	0	1
715	Soumousso	M	1	1	0	1
718	Soumousso	M	2	1	0	1
776	Kuinima	M	2	1	0	1
923	Koupela	M	0	1	0	1
926	Koupela	M	1	0	1	1
933	Koupela	M	1	1	0	1
935	Koupela	M	1	1	0	1
939	Koupela	M	2	NA	1	1
1007	Kuinima	M	2	1	2	1
1008	Kuinima	M	1	0	1	1
1009	Kuinima	M	1	2	1	1
9.16	KOUPELA	M	1	1	0	0
9.17	KOUPELA	M	1	1	0	0
9.18	KOUPELA	M	0	2	0	0
9.19	KOUPELA	M	2	0	0	0
9.20	KOUPELA	M	1	1	0	0
9.25	GOUNDRY	M	1	1	0	1
9.26	GOUNDRY	M	1	0	1	1
9.27	GOUNDRY	M	1	1	0	1
9.30	GOUNDRY	M	0	1	0	1
9.31	GOUNDRY	M	0	1	0	1
9.32	GOUNDRY	M	1	1	0	1
9.33	GOUNDRY	M	1	2	0	1
9.34	GOUNDRY	M	0	1	0	1
9.36	GOUNDRY	M	2	0	1	1
9.38	GOUNDRY	M	1	2	NA	1
9.39	GOUNDRY	M	2	1	1	1
9.40	GOUNDRY	M	1	2	0	1
9.41	GOUNDRY	M	1	1	1	1
9.42	GOUNDRY	M	0	2	0	1
9.43	GOUNDRY	M	0	1	0	0
9.44	GOUNDRY	M	1	0	0	0
9.46	GOUNDRY	M	0	1	0	0
9.69	Goundry	M	1	1	0	1
9.72	Goundry	M	1	2	0	1
9.73	Goundry	M	0	2	0	1
9.74	Goundry	M	1	1	1	1
9.75	Goundry	M	2	0	0	1
9.76	Goundry	M	1	2	0	1
9.77	Goundry	M	1	1	1	1
9.78	Goundry	M	1	NA	0	1
9.79	Goundry	M	1	2	0	1
9.80	Goundry	M	1	NA	0	1
9.81	Goundry	M	1	1	0	1
9.84	Goundry	M	0	2	0	0
9.85	Goundry	M	0	1	0	0
9.86	Goundry	M	0	2	0	0
9.87	Goundry	M	0	0	0	0
9.99	Koupela	M	1	1	0	1
10.00	Koupela	M	2	0	1	1
10.01	Koupela	M	2	1	1	1
10.02	Koupela	M	1	1	0	1
10.03	Koupela	M	2	0	0	1
10.04	Koupela	M	1	1	0	1
10.05	Koupela	M	0	2	0	1
10.06	Koupela	M	2	2	2	1
10.07	Koupela	M	NA	0	0	0
10.08	Koupela	M	0	0	0	0
10.09	Koupela	M	0	1	0	0
10.10	Koupela	M	2	1	1	0
10.11	Koupela	M	1	2	0	0
10.12	Koupela	M	0	2	0	0
10.21	Kuinima	M	2	2	0	1
10.22	Kuinima	M	1	1	0	1
10.23	Kuinima	M	1	1	1	1
10.24	Kuinima	M	NA	2	0	1
10.25	Kuinima	M	2	1	1	1
10.26	Kuinima	M	1	1	0	1
10.27	Kuinima	M	1	2	0	1
10.28	Kuinima	M	1	2	0	0
10.29	Kuinima	M	1	2	0	0
10.30	Kuinima	M	0	2	0	0
10.31	Kuinima	M	0	2	0	0
10.33	Kuinima	M	0	2	0	0
10.34	Kuinima	M	0	1	0	0
10.35	Kuinima	M	1	1	0	0
10.36	Soumousso	M	2	1	1	1
10.40	Soumousso	M	1	2	0	0
R09.101.01	KUINIMA	S	2	0	2	0
R09.101.02	KUINIMA	M	0	1	0	0
R09.100.01	KUINIMA	S	2	1	1	1
R09.100.03	KUINIMA	S	2	0	1	1
R09.100.05	KUINIMA	S	2	0	0	1
R09.100.10	KUINIMA	S	NA	1	1	1
R09.100.11	KUINIMA	S	2	0	0	1
R09.100.14	KUINIMA	S	2	1	1	1
R09.100.18	KUINIMA	S	2	0	0	1
R09.100.19	KUINIMA	S	2	0	1	1
R09.100.20	KUINIMA	S	2	0	0	1
R09.100.21	KUINIMA	S	2	0	0	1
R09.100.23	KUINIMA	S	2	1	2	1
R09.141.15	SOUMOUSSO	S	2	0	0	1
R09.141.19	SOUMOUSSO	S	2	0	1	1
R09.141.20	SOUMOUSSO	S	2	0	0	1
R09.141.21	SOUMOUSSO	S	2	0	1	1
R09.141.28	SOUMOUSSO	S	1	0	0	1
R09.141.29	SOUMOUSSO	S	2	0	0	1
R09.141.31	SOUMOUSSO	S	2	0	1	1
R09.141.32	SOUMOUSSO	S	2	0	0	1
R09.141.33	SOUMOUSSO	S	2	0	0	1
R09.141.34	SOUMOUSSO	S	2	0	1	1
R09.141.37	SOUMOUSSO	S	2	0	1	1
R09.141.38	SOUMOUSSO	S	2	1	0	1
150	Goundry	M	0	1	0	0
417	Koupela	S	2	1	0	0
421	Koupela	S	1	2	0	0
249	Kuinima	M	1	0	0	1
469	Soumousso	S	2	0	1	0
472	Soumousso	S	1	0	0	0
476	Soumousso	S	2	0	1	0
1160	Goundry	M	0	1	0	1
580	Kuinima	S	2	0	1	0
738	Soumousso	S	2	0	0	0
739	Soumousso	S	2	0	0	0
833	Soumousso	S	2	0	0	0
834	Soumousso	S	2	0	1	0
839	Soumousso	S	1	0	0	0
151	Goundry	M	NA	NA	NA	0
842	Soumousso	S	2	1	0	0
888	Goundry	S	2	0	1	0
941	Koupela	S	2	0	1	0
945	Koupela	S	2	0	0	0
1173	Goundry	S	2	0	0	0
1177	Goundry	S	1	0	0	0
1233	Koupela	S	2	1	0	0
562	Kuinima	M	2	2	1	1
356	Koupela	S	2	2	0	1
399	Koupela	S	2	0	0	1
401	Koupela	S	2	1	0	1
406	Koupela	S	2	0	1	1
448	Soumousso	S	1	0	1	1
450	Soumousso	S	2	0	1	1
451	Soumousso	S	2	0	0	1
453	Soumousso	S	2	0	1	1
454	Soumousso	S	2	0	0	1
455	Soumousso	S	2	0	1	1
456	Soumousso	S	2	1	1	1
457	Soumousso	S	2	1	1	1
458	Soumousso	S	2	0	0	1
459	Soumousso	S	2	0	0	1
554	Kuinima	S	2	0	1	1
557	Kuinima	S	2	NA	0	1
558	Kuinima	S	2	0	NA	1
559	Kuinima	S	2	0	NA	1
560	Kuinima	S	2	0	NA	1
561	Kuinima	S	2	0	1	1
563	Kuinima	S	2	0	0	1
564	Kuinima	S	2	0	2	1
565	Kuinima	S	2	0	2	1
569	Kuinima	S	2	0	1	1
714	Soumousso	S	2	0	0	1
716	Soumousso	S	2	1	1	1
717	Soumousso	S	2	1	0	1
719	Soumousso	S	2	0	0	1
720	Soumousso	S	2	0	0	1
824	Soumousso	S	2	0	1	1
825	Soumousso	S	2	0	0	1
826	Soumousso	S	2	0	1	1
827	Soumousso	S	2	0	1	1
868	Goundry	S	2	0	1	1
869	Goundry	S	2	0	0	1
871	Goundry	S	2	0	1	1
872	Goundry	S	2	0	1	1
873	Goundry	S	2	0	1	1
874	Goundry	S	2	0	2	1
876	Goundry	S	2	0	0	1
877	Goundry	S	2	0	1	1
939	Koupela	M	2	NA	1	1
925	Koupela	S	2	0	1	1
927	Koupela	S	2	0	0	1
928	Koupela	S	2	1	0	1
929	Koupela	S	2	NA	0	1
930	Koupela	S	2	0	0	1
931	Koupela	S	2	NA	0	1
932	Koupela	S	2	0	1	1
1155	Goundry	S	2	0	1	1
1156	Goundry	S	2	0	0	1
1158	Goundry	S	2	0	1	1
1159	Goundry	S	2	0	1	1
1162	Goundry	S	2	0	0	1
1163	Goundry	S	2	0	0	1
1165	Goundry	S	2	1	2	1
1166	Goundry	S	2	0	0	1
1210	Koupela	S	2	NA	0	1
1211	Koupela	S	2	NA	1	1
1212	Koupela	S	2	NA	1	1
1213	Koupela	S	2	NA	0	1
1214	Koupela	S	2	0	2	1
1215	Koupela	S	2	0	0	1
1216	Koupela	S	2	NA	0	1
1217	Koupela	S	2	1	1	1
1218	Koupela	S	2	0	0	1
1219	Koupela	S	2	0	1	1
1222	Koupela	S	2	0	1	1
1223	Koupela	S	2	0	0	1
7.48	Soumousso	M	1	1	0	0
7.50	Soumousso	M	1	2	0	0
7.51	Soumousso	M	0	1	0	0
7.52	Koupela	M	1	1	0	1
7.53	Koupela	M	1	2	0	1
7.54	Koupela	M	2	0	0	1
7.55	Koupela	M	1	1	0	1
7.56	Koupela	M	0	2	0	1
7.57	Koupela	M	0	1	0	1
7.58	Koupela	M	1	1	1	1
7.59	Koupela	M	1	0	0	1
7.60	Koupela	M	0	1	0	0
7.77	Kuinima	M	0	0	0	0
7.78	Kuinima	M	1	1	1	0
7.84	Soumousso	M	0	2	0	1
7.85	Soumousso	M	2	2	0	1
7.86	Soumousso	M	1	1	0	1
7.87	Soumousso	M	1	1	0	0
7.88	Soumousso	M	0	2	0	0
7.89	Soumousso	M	1	1	0	0
8.19	Koupela	M	1	1	0	1
8.20	Koupela	M	1	2	1	1
8.21	Koupela	M	1	2	1	1
8.22	Koupela	M	0	1	0	1
8.23	Koupela	M	1	2	0	1
8.24	Koupela	M	1	1	1	1
8.25	Koupela	M	1	NA	0	1
8.27	Koupela	M	0	1	0	0
8.28	Koupela	M	1	1	0	0
8.29	Goundry	M	1	NA	0	1
8.30	Goundry	M	1	1	0	1
8.31	Goundry	M	0	1	0	1
8.85	KOUPELA	M	1	1	0	1
8.86	KOUPELA	M	2	1	0	1
8.87	KOUPELA	M	2	2	0	1
8.89	KOUPELA	M	2	0	0	1
8.90	KOUPELA	M	1	2	0	1
8.91	KOUPELA	M	0	2	0	1
8.93	KOUPELA	M	0	NA	0	1
8.95	KOUPELA	M	1	1	1	1
8.96	KOUPELA	M	1	2	1	1
8.97	KOUPELA	M	1	1	0	1
8.98	KOUPELA	M	2	2	0	1
8.99	KOUPELA	M	2	2	0	1
9.00	KOUPELA	M	1	1	0	1
9.01	KOUPELA	M	2	1	0	1
9.02	KOUPELA	M	0	2	0	1
9.04	KOUPELA	M	1	2	0	1
9.06	KOUPELA	M	0	1	0	1
9.08	KOUPELA	M	2	2	0	1
9.09	KOUPELA	M	1	1	0	0
9.10	KOUPELA	M	0	1	0	0
9.11	KOUPELA	M	0	1	0	0
9.12	KOUPELA	M	1	2	0	0
9.13	KOUPELA	M	0	0	0	0
1013	Kuinima	M	1	2	0	1
47	Goundry	Arabiensis	0	0	0	0
			NA	NA	NA	NA
			NA	NA	NA	NA
			NA	NA	NA	NA
			NA	NA	NA	NA
			NA	NA	NA	NA
			NA	NA	NA	NA
			NA	NA	NA	NA
			NA	NA	NA	NA
			NA	NA	NA	NA
			NA	NA	NA	NA
			NA	NA	NA	NA
			NA	NA	NA	NA
			NA	NA	NA	NA
			NA	NA	NA	NA
			NA	NA	NA	NA
			NA	NA	NA	NA
			NA	NA	NA	NA
			NA	NA	NA	NA
			NA	NA	NA	NA
			NA	NA	NA	NA
			NA	NA	NA	NA
			NA	NA	NA	NA
			NA	NA	NA	NA
			NA	NA	NA	NA
			NA	NA	NA	NA
			NA	NA	NA	NA
			NA	NA	NA	NA
			NA	NA	NA	NA
			NA	NA	NA	NA
			NA	NA	NA	NA
			NA	NA	NA	NA
			NA	NA	NA	NA
			NA	NA	NA	NA
			NA	NA	NA	NA
			NA	NA	NA	NA
			NA	NA	NA	NA
